# Supplementary material for: ‘Candidatus Phytoplasma ziziphi’ Changes the Metabolite Composition of Jujube Tree Leaves and Affects the Feeding Behavior of Its Insect Vector Hishimonus hamatus Kuoh
Source: Insects. 2023 Sep 6;14(9):750. doi: 10.3390/insects14090750 (PMC10531678; doi:10.3390/insects14090750)
Supplement: Supplementary file 1 [file insects-14-00750-s001.zip › Table S1.xlsx]

## Sheet: Table S1
Treat	sex	n_Np	s_Np	mean_Np	n_Pr	s_Pr	mean_Pr	s_A	n_C	s_C	mean_C	n_E	s_E	mean_E	perc_Np	perc_A	perc_C	perc_E
CK	F	259	11150.3	43.0513	259	10449.7	40.3464	4328.38	293	5917.55	20.1964	7	50.41	7.20143	0.429207	0.40224	0.166612	0.00194043
CK	F	100	11771.9	117.719	99	9828.15	99.2742	1814.97	144	8011.83	55.6377	0	0		0.502749	0.419738	0.0775132	0
CK	F	212	14792.8	69.7774	211	6807.2	32.2616	3083.7	75	3421.77	45.6236	0	0		0.599294	0.275777	0.124929	0
CK	M	215	13643.2	63.457	214	7956.75	37.1811	1362.36	105	6180.84	58.8651	0	0		0.594157	0.346513	0.0593301	0
CK	M	100	16888.4	168.884	99	4639.19	46.8605	1540.5	42	3071.48	73.1305	0	0		0.732111	0.201108	0.0667805	0
CK	F	127	17158.1	135.103	126	4441.91	35.2533	1396.05	46	2730.92	59.3678	0	0		0.746132	0.19316	0.0607083	0
CK	F	98	13673.9	139.529	97	7926.11	81.7125	4778.29	26	2477.22	95.2777	0	0		0.518377	0.300479	0.181145	0
CK	M	96	19450.8	202.612	95	2149.21	22.6233	839.61	24	1275.35	53.1396	0	0		0.866806	0.0957775	0.0374164	0
CK	M	362	8356	23.0829	361	13244	36.687	3020.98	322	9913.46	30.7871	8	173.75	21.7188	0.337007	0.534146	0.12184	0.00700754
CK	M	123	17166.8	139.567	122	4433.22	36.3379	1658.93	72	2721.51	37.7987	0	0		0.738073	0.190603	0.0713244	0
CK	F	154	12957	84.1363	153	8643.01	56.4903	3331.8	148	5298.9	35.8034	1	4.28	4.28	0.519608	0.346607	0.133614	0.000171639
CK	F	154	13519.7	87.7903	153	8080.29	52.8124	2687.5	106	5377.03	50.7267	0	0		0.556653	0.332693	0.110654	0
CK	F	185	4571.72	24.712	185	17028.3	92.0448	8862.27	243	2909.42	11.9729	4	18.33	4.5825	0.149988	0.55866	0.290751	0.000601366
CK	M	137	14040.6	102.486	136	7559.43	55.584	4726.02	120	2809.75	23.4146	3	79.68	26.56	0.531725	0.28628	0.178977	0.00301753
CK	M	180	15124.9	84.0271	180	6475.12	35.9729	847.58	106	5515.2	52.0302	0	0		0.673787	0.288455	0.0377582	0
CK	M	72	17839.1	247.765	71	3760.9	52.9704	1080.73	32	2677.31	83.6659	0	0		0.786531	0.165819	0.0476497	0
CK	M	71	18370.9	258.745	70	3229.14	46.1306	622.54	50	2579.2	51.584	0	0		0.826677	0.145309	0.0280139	0
CK	F	165	4683.63	28.3856	165	16916.4	102.523	13104.9	208	3761.85	18.0858	0	0		0.134956	0.487434	0.37761	0
CK	M	123	1892.27	15.3843	123	19707.7	160.225	636.83	191	19070.9	99.8476	68	2739.34	40.2844	0.075763	0.789061	0.0254975	0.109678
CK	F	80	15689.5	196.119	80	5910.45	73.8806	1352.42	54	4558.03	84.408	4	75.23	18.8075	0.681335	0.256668	0.0587303	0.00326694
CK	M	204	16953.3	83.1045	203	4646.69	22.8901	1308.19	56	3232.98	57.7318	0	0		0.740055	0.20284	0.0571058	0
CK	F	65	15793	242.969	65	5807.01	89.3386	552.18	40	5254.83	131.371	1	32.96	32.96	0.711872	0.261752	0.0248896	0.00148568
IN	F	66	18568.7	281.344	65	3031.3	46.6354	887.13	48	2138.92	44.5608	45	2126.69	47.2598	0.754401	0.123154	0.0360419	0.0864023
IN	F	327	8748.34	26.7533	327	12851.7	39.3017	6465.22	135	6166.11	45.6749	83	4664.05	56.1934	0.267294	0.392666	0.197536	0.142504
IN	M	208	6519.97	31.346	208	15080	72.5001	13120.5	47	1958.28	41.6655	46	1957.54	42.5552	0.177762	0.411146	0.357722	0.0533708
IN	F	187	13381.2	71.557	186	8218.84	44.1873	5266.61	57	2949.61	51.7475	0	0		0.498059	0.305913	0.196028	0
IN	M	605	7594.13	12.5523	605	14005.9	23.1502	9509.5	225	4433.21	19.7032	0	0		0.24411	0.450212	0.305678	0
IN	M	46	2308.51	50.185	46	19291.5	419.38	11443.1	59	7837.72	132.843	0	0		0.0698637	0.583829	0.346308	0
IN	F	314	3397.88	10.8213	313	18202.1	58.1537	11404.8	111	6796.5	61.2297	0	0		0.102951	0.5515	0.345549	0
IN	M	271	10446.8	38.549	270	11153.2	41.3083	2866.45	104	8060.93	77.5089	21	3261.36	155.303	0.376761	0.40224	0.103378	0.117621
IN	M	8	2649.78	331.223	8	18950.2	2368.78	12988.5	205	5959.4	29.0702	115	2665.91	23.1818	0.0711266	0.508671	0.348643	0.0715596
IN	M	108	6360.64	58.8948	108	15239.4	141.105	8922.09	97	6317.27	65.1265	14	248.78	17.77	0.20671	0.495253	0.289952	0.00808492
IN	M	161	10881.5	67.5866	160	10718.5	66.9909	1948.65	61	8543.96	140.065	54	7493.61	138.771	0.350537	0.345289	0.0627741	0.2414
IN	M	19	337.7	17.7737	19	21262.3	1119.07	1727.29	73	19535	267.603	24	195.03	8.12625	0.0143566	0.90392	0.073432	0.00829127
IN	F	256	16644.6	65.0178	256	4955.44	19.3572	731.92	204	4007.75	19.6458	5	48.99	9.798	0.743695	0.221414	0.0327029	0.00218892
IN	F	25	168.42	6.7368	25	21431.6	857.263	5767.48	281	15570.9	55.4125	12	68.52	5.71	0.00613865	0.781148	0.210216	0.00249745
IN	F	61	2381.63	39.0431	60	19218.4	320.306	2216.56	99	17001.8	171.735	0	0		0.0999989	0.806933	0.093068	0
IN	M	57	12464.1	218.668	56	9135.92	163.141	5692.3	52	3443.62	66.2235	0	0		0.456689	0.334743	0.208568	0
IN	M	149	9659.47	64.8287	149	11940.5	80.1378	8574.35	109	3366.18	30.8824	8	57.92	7.24	0.319509	0.39496	0.283616	0.00191583
IN	F	147	13417.3	91.2742	146	8182.69	56.0458	3245.9	131	4752.02	36.275	22	1781.9	80.9955	0.503884	0.307299	0.121899	0.0669188
IN	M	75	7733.78	103.117	75	13866.2	184.883	5717.99	336	8148.23	24.2507	55	693.76	12.6138	0.276091	0.495014	0.204128	0.0247668
IN	F	90	10243.5	113.817	89	11356.5	127.601	9595.38	29	1761.07	60.7266	20	871.93	43.5965	0.319439	0.354144	0.299226	0.0271906
IN	M	147	7061.31	48.0361	146	14538.7	99.5801	12458.5	75	1824.34	24.3245	0	0		0.207329	0.426874	0.365797	0
IN	F	128	12777.3	99.8227	128	8822.7	68.9273	6261.27	88	2561.43	29.1072	57	984.94	17.2796	0.442946	0.305853	0.217057	0.0341445
IN	M	3	64.76	21.5867	3	21535.2	7178.41	811.36	97	20723.9	213.648	0	0		0.00288961	0.960907	0.0362031	0
IN	M	256	8416.08	32.8753	255	13183.9	51.7016	8892.52	239	4289.92	17.9495	184	3407.95	18.5215	0.248259	0.388901	0.262313	0.100528
IN	M	20	470.94	23.547	20	21129.1	1056.45	1132.92	174	19996.1	114.92	3	35.1	11.7	0.0206843	0.928015	0.0497593	0.00154164
IN	M	138	2977.11	21.5733	138	18622.9	134.948	1022.27	136	17600.6	129.416	50	2705.19	54.1038	0.117545	0.735285	0.0403621	0.106809
IN	F	219	15040.4	68.6777	218	6559.58	30.0898	2823.71	87	3644.34	41.889	4	1219.14	304.785	0.586535	0.255805	0.110117	0.0475431
IN	F	82	15515.9	189.219	81	6084.07	75.112	1031.5	36	5052.57	140.349	0	0		0.68559	0.268832	0.0455781	0
