# Supplementary material for: ‘Candidatus Phytoplasma ziziphi’ Changes the Metabolite Composition of Jujube Tree Leaves and Affects the Feeding Behavior of Its Insect Vector Hishimonus hamatus Kuoh
Source: Insects. 2023 Sep 6;14(9):750. doi: 10.3390/insects14090750 (PMC10531678; doi:10.3390/insects14090750)
Supplement: Supplementary file 1 [file insects-14-00750-s001.zip › Table S2.xlsx]

## Sheet: Triterpenoids
Index	Q1 (Da)	Q3 (Da)	Molecular weight (Da)	Formula	Ionization model	Compounds	Log2FC	VIP	P-value	Dif
Zbsp011826	441.37	441.37	440.365	C30H48O2	[M+H]+	3-Hydroxylup-20(29)-en-28-al (Betulinaldehyde)	-15.9641	1.13859	0.00322419	down
Lssp210310	425.37	177.16	424.37	C30H48O	[M+H]+	3-hydroxylup-12(13),20(29)-diene	-14.9611	1.13794	0.0322899	down
Lmsn008908	519.33	457.33	520.34	C30H48O7	[M-H]-	2,3,19,23,24-Pentahydroxyolean-12-en-28-oic acid	-12.0421	1.13851	0.00399311	down
Lmsn009325	517.32	407.3	518.324	C30H46O7	[M-H]-	19-Hydroxy-2,3-secours-12-ene-2,3,28-trioic acid (Cecropiacic acid)	-8.0128	1.13451	0.0529702	down
Lmsn009238	503.34	441.34	504.345	C30H48O6	[M-H]-	1,2,3,19-Tetrahydroxyurs-12-en-28-oic acid	-7.1809	1.12623	0.000648307	down
Lmsn009824	503.34	441.34	504.345	C30H48O6	[M-H]-	2,3,19,23-Tetrahydroxyolean-12-en-28-oic acid	-5.97493	1.13147	0.0490263	down
Hmsn003721	531.33	531.33	532.34	C31H48O7	[M-H]-	2,3,23-Trihydroxyolean-12-ene-28,29-dioic acid 29-methyl ester (Phytolaccagenin)	-5.24947	1.13662	0.00535183	down
Zmcn009787	469.33	439.32	470.34	C30H46O4	[M-H]-	23-Hydroxy-3-oxoolean-12-en-28-oic acid (Hederagonic acid)	-5.12694	1.13257	0.00411487	down
pmp000267	485.33	233.15	484.319	C30H44O5	[M+H]+	3,11-Dioxo-19-hydroxyurs-12-en-28-oic acid	-4.74791	1.129	0.00582639	down
Lmsn009900	501.32	453.3	502.329	C30H46O6	[M-H]-	1β-Hydroxy-2-oxopomolic acid	-4.61622	1.13529	0.00663401	down
Qmfp122207	635.39	453.34	634.387	C39H54O7	[M+H]+	24-p-Coumaroyloxy-2,3-dihydroxyurs-12-en-28-oic acid (Guavacoumaric acid)	-4.58874	1.13625	0.00419925	down
Zmjp012331	457.37	439.36	456.36	C30H48O3	[M+H]+	Lupa-12,20(29)-diene-3,27,28-triol (Oleanderol)	-4.55264	1.13851	0.000535994	down
Lmzp009620	635.39	453.33	634.387	C39H54O7	[M+H]+	2-Hydroxypyracrenic acid	-4.51409	1.13457	0.0201427	down
Smpn009074	503.34	503.34	504.345	C30H48O6	[M-H]-	2,3,19,23-Tetrahydroxyurs-12-en-28-oic acid	-4.50245	1.13858	8.74008e-05	down
Yshs000049	471.35	407.33	470.34	C30H46O4	[M+H]+	6-Hydroxy-lupane-20(29)-en-3-one-28-oic acid	-4.34065	1.13849	0.000884659	down
Llhp011704	487.34	423.33	486.334	C30H46O5	[M+H]+	3-Hydroxyolean-12-ene-28,29-dioic acid (Serratagenic Acid)	-4.12062	1.13453	0.00820505	down
Lskp211474	503.34	439.32	502.329	C30H46O6	[M+H]+	2,3,19-Trihydroxy-24-oxo-olean-12-en-28-oic acid	-4.11918	1.13788	0.00274621	down
Lmqp012453	441.37	191.18	440.365	C30H48O2	[M+H]+	3-Hydroxyurs-12-en-28-aldehyde (Ursolaldehyde)	-4.03258	1.13732	0.00398356	down
Lmqp013019	457.37	203.18	456.36	C30H48O3	[M+H]+	3-Hydroxyolean-12-en-29-oic acid (Epikatonic acid)	-3.89872	1.13128	0.00414582	down
pmn001708	487.34	425.34	488.35	C30H48O5	[M-H]-	2,3,23-Trihydroxyurs-12-en-28-oic acid (Asiatic acid)	-3.87333	1.13695	0.00450679	down
Llhp011701	469.33	423.33	468.324	C30H44O4	[M+H]+	11,12-epoxy-13-hydroxy-3-Oxooleanane-28-oic acid gamma-lactone (Liquidambaric Lactone)	-3.85309	1.13853	0.000453175	down
MWSmce035	485.34	405.32	486.334	C30H46O5	[M-H]-	3,16-Dihydroxy-23-oxoolean-12-en-28-oic acid (Quillaic acid)	-3.81547	1.13228	0.00339242	down
Hmjn003948	487.35	487.35	488.35	C30H48O5	[M-H]-	2,3,6-Trihydroxyurs-12-en-28-oic acid (Madasiatic acid)	-3.78601	1.13658	0.00393282	down
Lmyn012274	469.33	469.33	470.34	C30H46O4	[M-H]-	3,25-Epoxy-3-hydroxyolean-18-en-28-oic acid (Semimoronic acid)	-3.6706	1.13289	0.0101797	down
Lmsn012480	483.31	421.31	484.319	C30H44O5	[M-H]-	2,19-Dihydroxy-3-oxoursa-1,12-dien-28-oic acid (Fupenzic acid)	-3.65106	1.1375	0.000626645	down
Lskp211455	473.36	409.35	472.355	C30H48O4	[M+H]+	2,3-Dihydroxyurs-12-en-29-oic acid (Maslinic acid)	-3.59837	1.13836	0.000308826	down
pmn001706	471.35	471.35	472.355	C30H48O4	[M-H]-	2,3-Dihydroxyolean-12-en-28-oic acid (2-Hydroxyoleanolic acid)	-3.58821	1.13739	0.000696417	down
Lhwp110125	473.36	409.35	472.355	C30H48O4	[M+H]+	2,3-Dihydroxylup-20(29)-en-28-oic acid (Alphitolic acid)	-3.57158	1.13827	2.99487e-09	down
Lhwp110301	471.35	205.16	470.34	C30H46O4	[M+H]+	19-Hydroxy-2-(hydroxymethyl)-A(1)-norursa-2,12-dien-28-oic acid (Coleonolic acid)	-3.5358	1.13831	0.000586767	down
Lmsn011015	485.33	455.32	486.334	C30H46O5	[M-H]-	1-Oxo-Siaresinolic acid	-3.53495	1.13451	0.00672088	down
pmp000266	473.36	207.17	472.355	C30H48O4	[M+H]+	3,19-Dihydroxyolean-12-en-28-oic acid	-3.52298	1.13405	0.000614433	down
Lhwp110126	473.36	409.35	472.355	C30H48O4	[M+H]+	3-Epialphitolic acid	-3.43596	1.13772	0.000836814	down
pmp000269	489.36	407.33	488.35	C30H48O5	[M+H]+	2,3,19-Trihydroxyolean-12-en-28-oic acid (Arjunic acid)	-3.32466	1.1384	2.47863e-05	down
pmp000441	471.35	453.34	470.34	C30H46O4	[M+H]+	3-Hydroxy-11-oxours-12-en-28-oic acid (11-Keto-ursolic acid)	-3.30236	1.13208	0.0123014	down
Lmzn006582	469.34	469.34	470.34	C30H46O4	[M-H]-	2-Formyl-3-hydroxy-A(1)-norlup-20(29)-en-28-oic acid (Colubrinic acid)	-3.21765	1.13568	0.0032611	down
Lmzp010525	619.4	437.34	618.392	C39H54O6	[M+H]+	3-O-Caffeoyl-9-hydroxylup-20(30)-en-7-one (Querspicatin A)	-3.19551	1.07806	0.00126984	down
Wbmn010451	487.34	487.34	488.35	C30H48O5	[M-H]-	2,3,23-Trihydroxyolean-12-en-28-oic acid methyl ester	-3.01302	1.13768	0.00146281	down
pmn001479	547.36	487.24	488.35	C30H48O5	[M+CH3COOH-H]-	16,23-Epoxy-11,24,25-trihydroxydammar-13(17)-en-3-one (Alisol F)	-3.01226	1.13824	0.000535162	down
Lhwp110119	489.36	425.34	488.35	C30H48O5	[M+H]+	2,3,19-Trihydroxyurs-12-en-28-oic acid (Tormentic acid)	-3.0016	1.1378	1.85592e-05	down
Smnp010489	635.39	453.33	634.387	C39H54O7	[M+H]+	3-O-p-Coumaroyltormentic acid	-2.992	1.13828	3.67165e-05	down
Lmzn006024	483.31	483.31	484.319	C30H44O5	[M-H]-	2-Aldehydo-A(1)-norlup-20(29)-en-27,28-dioic acid (Zizyberanal acid)	-2.97363	1.13172	9.99467e-05	down
Wbmn009545	569.34	487.34	570.356	C34H50O7	[M-H]-	2,3-Diacetoxy-18-hydroxyoleana-5,12-dien-28-oic acid	-2.95809	1.13851	3.70173e-05	down
Lskp211486	487.34	405.32	486.334	C30H46O5	[M+H]+	2,19-Dihydroxy-3-oxo-24-norolean-12-en-28-oic acid	-2.88117	1.13614	0.0052415	down
Lhwp110302	487.34	405.31	486.334	C30H46O5	[M+H]+	2-Hydroxymethyl-A(1)-nor-19,24-dihydroxyurs-2,12-dien-28-oic acid (Rosamultic acid)	-2.82691	1.13779	0.000800327	down
Yshs000050	455.35	437.35	454.345	C30H46O3	[M+H]+	Lupane-20(29)-en-3-on-28-oic acid	-2.76684	1.1031	0.00157368	down
pmp000782	635.39	435.32	634.387	C39H54O7	[M+H]+	Caffeoylmaslinic Acid	-2.70353	1.137	0.00144619	down
Lmzn006284	471.35	471.35	472.355	C30H48O4	[M-H]-	2-Hydroxyursolic acid	-2.70196	1.08755	0.105981	down
Smpp009887	635.39	147.04	634.387	C39H54O7	[M+H]+	3-O-p-Coumaroylrotundic acid	-2.64655	1.13529	0.00454974	down
HJN106	485.33	467.32	486.334	C30H46O5	[M-H]-	2-Carboxy-3-hydroxy-A(1)-norlupan-20(29)-en-28-oic acid (Ceanothic acid)	-2.60514	1.13823	0.000553879	down
pmp000781	619.4	437.34	618.392	C39H54O6	[M+H]+	p-Coumaroyleuscaphic acid	-2.55427	1.13452	0.00838969	down
Smpp011773	619.39	147.04	618.392	C39H54O6	[M+H]+	3-O-p-Coumaroyl-2-hydroxyurs-12-en-28-oic acid	-2.54811	1.13598	0.00177367	down
Qmfp122202	619.4	437.34	618.392	C39H54O6	[M+H]+	3-p-Coumaroyloxy-2-methoxyurs-12-en-28-oic acid (Guajanoic acid)	-2.54714	1.1313	0.000908684	down
Wbmn009702	487.34	487.34	488.35	C30H48O5	[M-H]-	2,3,23-Trihydroxyurs-12-en-28-oic acid	-2.54154	1.13463	6.53477e-05	down
Lmqp013490	457.37	203.18	456.36	C30H48O3	[M+H]+	3-Hydroxyolean-12-en-24-oic acid (α-Boswellic acid)	-2.30948	1.10838	0.00397036	down
Zmjp011399	619.4	455.35	618.392	C39H54O6	[M+H]+	2-p-Coumaryloxy-3-hydroxyurs-12-en-28-oic acid (Isoneriucoumaric acid)	-2.26334	1.04805	0.00245548	down
Lmzn005900	457.33	457.33	458.34	C29H46O4	[M-H]-	3-Hydroxy-20-oxo-30-norlupan-28-oic acid (Platanic acid)	-2.24671	1.13108	0.00179205	down
Wmmp000180	473.36	409.34	472.355	C30H48O4	[M+H]+	3,23-Dihydroxylup-20(29)-en-28-oic acid (Oplopanaxogenin C)	-2.24326	1.13244	4.55407e-06	down
Wmcn000052	441.37	441.37	442.381	C30H50O2	[M-H]-	Lup-20(29)-ene-1,3-diol (Glochidiol)	-2.18515	1.12567	0.0186873	down
pmn001427	471.35	471.24	472.355	C30H48O4	[M-H]-	16,23:16,30-Diepoxydammar-24-ene-3,20-diol (Jujubogenin)	-2.10912	1.13634	0.000272474	down
Ymjm000095	439.36	203.18	438.35	C30H46O2	[M+H]+	13,28-Epoxyolean-11-en-3-one	-2.10468	1.10491	0.000240923	down
Li512114	485.36	453.34	486.371	C31H50O4	[M-H]-	2,3-Dihydroxyurs-12-en-28-oic acid methyl ester (Corosolic acid methyl ester)	-2.09047	1.1151	0.000342212	down
Lmsn011830	485.33	485.33	486.334	C30H46O5	[M-H]-	2,19-Dihydroxy-3-oxours-12-en-28-oic acid	-2.08378	1.13805	1.72472e-05	down
Smpn011792	471.35	471.34	472.355	C30H48O4	[M-H]-	2,3-Dihydroxy-12-ursen-28-oic acid	-2.04643	1.13378	3.71054e-06	down
Hmcp005589	425.38	203.17	424.37	C30H48O	[M+H]+	Olean-12-en-3-one (β-Amyrone)	-2.00564	1.12711	0.00453341	down
Lmzn006169	471.35	471.35	472.355	C30H48O4	[M-H]-	3,19-Dihydroxyurs-12-en-28-oic acid (Pomolic acid)	-1.98195	1.13603	2.2124e-06	down
pmn001700	455.35	455.35	456.36	C30H48O3	[M-H]-	24,30-Dihydroxy-12(13)-ene-lupeol	-1.92086	1.11975	7.5148e-05	down
HJN110	455.36	455.36	456.36	C30H48O3	[M-H]-	3-Hydroxylup-20(29)-en-28-oic acid (Betulinic acid)	-1.83	1.12237	6.50648e-05	down
Lmsp010222	457.33	203.14	456.324	C29H44O4	[M+H]+	19-Hydroxy-2-oxo-nor-A(3)-urs-12-en-28-oic acid (Rubuminatus A)	-1.78242	1.04467	0.00513063	down
Wmhp000032	505.35	259.21	504.345	C30H48O6	[M+H]+	2,3,6,23-Tetrahydroxyolean-12-en-28-oic acid (Protobassic acid)	-1.77744	1.12576	0.000809848	down
Smnp012194	619.39	437.34	618.392	C39H54O6	[M+H]+	2ɑ-hydroxy-3β-trans-p-hydroxycinnamoyloxy oleanolic acid	-1.74432	1.12533	5.91868e-05	down
Lmsn013282	469.33	407.33	470.34	C30H46O4	[M-H]-	3-Oxo-19-hydroxyurs-12-en-28-oic acid (Pomonic acid)	-1.61924	1.12772	0.00125656	down
Hmcp005697	425.37	191.18	424.37	C30H48O	[M+H]+	Olean-13(18)-en-3-one (δ-Amyrenone)	-1.46254	1.02645	0.0694638	down
pmp000263	455.35	409.35	454.345	C30H46O3	[M+H]+	3-Hydroxyurs-12,19-dien-28-oic acid (Sanguisorbigenin)	-1.44778	1.10524	0.0010555	down
Zmyp009944	443.39	191.18	442.381	C30H50O2	[M+H]+	D-Friedoolean-14-ene-3,28-diol (Myricadiol)	-1.44538	1.07072	0.00306922	down
pmn001704	469.33	423.33	470.34	C30H46O4	[M-H]-	2,3-Dihydroxy-5(6),12(13)-diene-ursolic acid	-1.24509	1.10724	0.00136701	down
Hmjn008136	469.33	469.33	470.34	C30H46O4	[M-H]-	2,3-Dihydroxyoleana-11,13(18)-dien-28-oic acid (Camaldulenic acid)	-1.17848	1.1236	0.000362811	down
Wmzn006169	471.35	407.33	472.355	C30H48O4	[M-H]-	3,16-Dihydroxyolean-12-en-28-oic acid (Echinocystic acid)	-1.08315	1.05018	0.049622	down
Lmsn012627	469.33	423.33	470.34	C30H46O4	[M-H]-	2,3-Dihydroxyurs-12,18-dien-28-oic acid	-1.05969	1.12198	0.00881778	down
Zmjp005800	913.51	455.35	912.508	C47H76O17	[M+H]+	3,20,23-trihydroxydammara-24-en-21-oic acid-21,23-lactone	1.14501	1.07388	0.0329927	up
Zjmp102706	441.33	405.32	440.329	C29H44O3	[M+H]+	3-Hydroxy-30-noroleana-12,20(29)-dien-28-oic acid (Akebonic acid)	1.4723	1.11314	0.0230621	up
Zbqn008291	473.36	473.36	474.371	C30H50O4	[M-H]-	3,13,15-Trihydroxyoleanane-12-one	2.45739	1.05511	0.000731182	up

## Sheet: Coumarins
Compounds	Log2FC	VIP	P-value	Dif
Scopoletin (7-Hydroxy-6-methoxycoumarin)	-3.10292	1.13479	0.00100607	down
7-hydroxy-2H-1-benzopyran-2-one	-2.94381	1.13382	0.00253584	down
Skimmin (7-Hydroxycoumarin-7-O-glucoside)	-2.47427	1.13641	0.00290236	down
5,7-Dihydroxy-4-methylcoumarin	-2.21869	1.12289	0.0107868	down
6,7-Dihydroxy-4-methylcoumarin	-1.92746	1.05267	0.0712337	down
isoscopoletin-glucoside	-1.83675	1.07614	0.0859237	down
Fraxetin (7,8-Dihydroxy-6-methoxycoumarin)	-1.67571	1.11218	0.0186022	down
Ditartaroyl-hydroxycoumarin	-1.41958	1.12955	0.00353339	down
O-Feruloyl 4-hydroxycoumarin	-1.24876	1.08697	0.00113854	down
O-Feruloyl 3-hydroxycoumarin	-1.10924	1.11687	0.00619764	down
Fraxetin-8-O-glucoside (Fraxin)	-1.08155	1.07255	0.00432533	down
Isoscopoletin (6-Hydroxy-7-Methoxycoumarin)	1.65312	1.13447	0.00355341	up
